# Supplementary material for: The Effect of Oral Iron Supplementation/Fortification on the Gut Microbiota in Infancy: A Systematic Review and Meta-Analysis
Source: Children (Basel). 2024 Feb 10;11(2):231. doi: 10.3390/children11020231 (PMC10887499; doi:10.3390/children11020231)
Supplement: Supplementary file 1 [file children-11-00231-s001.zip]

Archive with 2 entries (2 files):
- children-2853775-supplementary.pdf
- PRISMA_2020_checklist.pdf
